# Supplementary material for: Targeting Cancer Stem Cells with Differentiation Agents as an Alternative to Genotoxic Chemotherapy for the Treatment of Malignant Testicular Germ Cell Tumors
Source: Cancers (Basel). 2021 Apr 23;13(9):2045. doi: 10.3390/cancers13092045 (PMC8122873; doi:10.3390/cancers13092045)
Supplement: Supplementary file 1 [file cancers-13-02045-s001.zip]

Archive with 1 entries (1 files):
- cancers-1130993-supplementary.pdf
